# Supplementary material for: Microrobotic Platform for Single Motile Microorganism Investigation
Source: Micromachines (Basel). 2017 Sep 30;8(10):295. doi: 10.3390/mi8100295 (PMC6189944; doi:10.3390/mi8100295)
Supplement: Supplementary file 1 [file micromachines-08-00295-s001.zip]

Archive with 5 entries (5 files):
- Video S4.mp4
- Supplementary_Material.docx
- Video S1.mp4
- Video S2.mp4
- Video S3.mp4
